# Supplementary material for: A new mixed-valence lead(II) mangan­ese(II/III) phosphate(V): PbMnII 2MnIII(PO4)3
Source: Acta Crystallogr Sect E Struct Rep Online. 2013 Jun 22;69(Pt 7):i40. doi: 10.1107/S1600536813016504 (PMC3772398; doi:10.1107/S1600536813016504)
Supplement: Supplementary file 1 [file e-69-00i40-sup1.cif]

##############################################################################
#                                                                            #
# This CIF contains the data in a paper accepted for publication in          #
# Acta Crystallographica Section E. It conforms to the requirements of       #
# Notes for Authors for Acta Crystallographica Section E, and has been       #
# peer reviewed under the auspices of the IUCr Commission on Journals.       #
#                                                                            #
# Full details of the Crystallographic Information File format               #
# are given in the paper "The Crystallographic Information File (CIF):       #
# a New Standard Archive File for Crystallography" by S. R. Hall, F. H.      #
# Allen and I. D. Brown [Acta Cryst. (1991), A47, 655-685].                  #
#                                                                            #
# The current version of the core CIF dictionary is obtainable from          #
# ftp://ftp.iucr.org/pub/cif_core.dic.                                       #
#                                                                            #
# Software is freely available for graphical display of the structure(s)     #
# in this CIF. For information consult the CIF software page                 #
# http://www.iucr.org/resources/cif/software.                                #
#                                                                            #
# This file may be used for bona fide research purposes within the           #
# scientific community so long as proper attribution is given to the journal # 
# article from which it was obtained.                                        #
#                                                                            #
##############################################################################
data_I
_audit_creation_method     SHELXL-97
_chemical_name_systematic
;
Lead(II) manganese(II/III) phosphate(V)
;
_chemical_name_common     ?
_chemical_formula_moiety     'Mn3 O12 P3 Pb'
_chemical_formula_sum     'Mn3 O12 P3 Pb'
_chemical_formula_structural     'Pb Mn3 (P O4)3'
_chemical_formula_iupac     'Pb Mn3 (P O4)3'
_chemical_formula_weight     656.92
_chemical_melting_point     ?
_symmetry_cell_setting     orthorhombic
_symmetry_space_group_name_H-M     'I m m a'
_symmetry_space_group_name_Hall     '-I 2b 2'
loop_
    _symmetry_equiv_pos_as_xyz
    'x, y, z'
    '-x, -y+1/2, z'
    'x, -y, -z'
    '-x, y+1/2, -z'
    'x+1/2, y+1/2, z+1/2'
    '-x+1/2, -y+1, z+1/2'
    'x+1/2, -y+1/2, -z+1/2'
    '-x+1/2, y+1, -z+1/2'
    '-x, -y, -z'
    'x, y-1/2, -z'
    '-x, y, z'
    'x, -y-1/2, z'
    '-x+1/2, -y+1/2, -z+1/2'
    'x+1/2, y, -z+1/2'
    '-x+1/2, y+1/2, z+1/2'
    'x+1/2, -y, z+1/2'
_cell_length_a     10.2327(8)
_cell_length_b     13.9389(9)
_cell_length_c     6.6567(4)
_cell_angle_alpha     90.00
_cell_angle_beta     90.00
_cell_angle_gamma     90.00
_cell_volume     949.46(11)
_cell_formula_units_Z     4
_cell_measurement_reflns_used     787
_cell_measurement_theta_min     2.92
_cell_measurement_theta_max     30.45
_cell_measurement_temperature     296(2)
_exptl_crystal_description     sheet
_exptl_crystal_colour     brown
_exptl_crystal_size_max     0.36
_exptl_crystal_size_mid     0.23
_exptl_crystal_size_min     0.10
_exptl_crystal_density_diffrn     4.596
_exptl_crystal_density_meas     ?
_exptl_crystal_density_method     'not measured'
_exptl_crystal_F_000     1192
_exptl_absorpt_coefficient_mu     22.151
_exptl_absorpt_correction_type     multi-scan
_exptl_absorpt_process_details     '(SADABS; Bruker, 2009)'
_exptl_absorpt_correction_T_min     0.0463
_exptl_absorpt_correction_T_max     0.2154
_exptl_special_details     ?
_diffrn_ambient_temperature     296(2)
_diffrn_radiation_type     MoK\a
_diffrn_radiation_wavelength     0.71073
_diffrn_radiation_source     'fine-focus sealed tube'
_diffrn_radiation_monochromator     graphite
_diffrn_measurement_device_type     'Bruker X8 APEX'
_diffrn_measurement_method     '\f and \w scans'
_diffrn_reflns_number     4704
_diffrn_reflns_av_R_equivalents     0.0276
_diffrn_reflns_av_sigmaI/netI     0.0199
_diffrn_reflns_theta_min     2.92
_diffrn_reflns_theta_max     30.45
_diffrn_reflns_theta_full     30.46
_diffrn_measured_fraction_theta_max     0.994
_diffrn_measured_fraction_theta_full     0.994
_diffrn_reflns_limit_h_min     -14
_diffrn_reflns_limit_h_max     14
_diffrn_reflns_limit_k_min     -19
_diffrn_reflns_limit_k_max     19
_diffrn_reflns_limit_l_min     -9
_diffrn_reflns_limit_l_max     9
_refine_special_details
;
Refinement of <i>F</i>^2^ against all reflections. The weighted <i>R</i>-factor
<i>wR</i> and goodness of fit <i>S</i> are based on <i>F</i>^2^, conventional
<i>R</i>-factors <i>R</i> are based on <i>F</i>, with <i>F</i> set to zero for
negative <i>F</i>^2^. The threshold expression of <i>F</i>^2^ >
2\s(<i>F</i>^2^) is used only for calculating <i>R</i>-factors(gt) <i>etc</i>.
and is not relevant to the choice of reflections for refinement.
<i>R</i>-factors based on <i>F</i>^2^ are statistically about twice as large
as those based on <i>F</i>, and <i>R</i>- factors based on all data will be
even larger.
;
_reflns_number_total     787
_reflns_number_gt     771
_reflns_threshold_expression     I>2\s(I)
_refine_ls_structure_factor_coef     Fsqd
_refine_ls_matrix_type     full
_refine_ls_R_factor_all     0.0168
_refine_ls_R_factor_gt     0.0162
_refine_ls_wR_factor_gt     0.0393
_refine_ls_wR_factor_ref     0.0395
_refine_ls_goodness_of_fit_ref     1.106
_refine_ls_restrained_S_all     1.106
_refine_ls_number_reflns     787
_refine_ls_number_parameters     53
_refine_ls_number_restraints     0
_refine_ls_weighting_scheme     calc
_refine_ls_weighting_details
         'calc w=1/[\s^2^(Fo^2^)+(0.0205P)^2^+2.6350P] where P=(Fo^2^+2Fc^2^)/3'
_atom_sites_solution_primary     direct
_atom_sites_solution_secondary     difmap
_refine_ls_shift/su_max     0.000
_refine_ls_shift/su_mean     0.000
_refine_diff_density_max     2.536
_refine_diff_density_min     -0.984
_refine_ls_extinction_method     none
_refine_ls_extinction_coef     ?
loop_
    _atom_type_symbol
    _atom_type_description
    _atom_type_scat_dispersion_real
    _atom_type_scat_dispersion_imag
    _atom_type_scat_source
    'O' 'O' 0.0106 0.0060
                         'International Tables Vol C Tables 4.2.6.8 and 6.1.1.4'
    'P' 'P' 0.1023 0.0942
                         'International Tables Vol C Tables 4.2.6.8 and 6.1.1.4'
    'Mn' 'Mn' 0.3368 0.7283
                         'International Tables Vol C Tables 4.2.6.8 and 6.1.1.4'
    'Pb' 'Pb' -3.3944 10.1111
                         'International Tables Vol C Tables 4.2.6.8 and 6.1.1.4'
_computing_data_collection     'APEX2 (Bruker, 2009)'
_computing_cell_refinement     'SAINT (Bruker, 2009)'
_computing_data_reduction     'SAINT (Bruker, 2009)'
_computing_structure_solution     'SHELXS97 (Sheldrick, 2008)'
_computing_structure_refinement     'SHELXL97 (Sheldrick, 2008)'
_computing_molecular_graphics
          'ORTEP-3 for Windows (Farrugia, 2012) and DIAMOND (Brandenburg, 2006)'
_computing_publication_material     'publCIF (Westrip, 2010)'
loop_
    _atom_site_type_symbol
    _atom_site_label
    _atom_site_fract_x
    _atom_site_fract_y
    _atom_site_fract_z
    _atom_site_U_iso_or_equiv
    _atom_site_adp_type
    _atom_site_calc_flag
    _atom_site_refinement_flags
    _atom_site_occupancy
    _atom_site_symmetry_multiplicity
    _atom_site_disorder_assembly
    _atom_site_disorder_group
    Pb Pb1 0.0000 0.2500 -0.11391(3) 0.01308(7) Uani d S 1 4 . .
    Mn Mn1 0.0000 0.0000 0.5000 0.00488(14) Uani d S 1 4 . .
    Mn Mn2 0.2500 0.36754(4) 0.2500 0.00774(12) Uani d S 1 2 . .
    P P1 0.0000 0.2500 0.40554(17) 0.0044(2) Uani d S 1 4 . .
    P P2 0.2500 0.57316(6) 0.2500 0.00507(17) Uani d S 1 2 . .
    O O1 0.0000 0.16010(18) 0.5362(4) 0.0086(5) Uani d S 1 2 . .
    O O2 0.1182(3) 0.2500 0.2619(4) 0.0084(5) Uani d S 1 2 . .
    O O3 0.2066(2) 0.63321(13) 0.0719(3) 0.0101(4) Uani d . 1 1 . .
    O O4 0.36271(18) 0.50018(12) 0.1977(3) 0.0078(3) Uani d . 1 1 . .
loop_
    _atom_site_aniso_label
    _atom_site_aniso_U_11
    _atom_site_aniso_U_22
    _atom_site_aniso_U_33
    _atom_site_aniso_U_12
    _atom_site_aniso_U_13
    _atom_site_aniso_U_23
    Pb1 0.01879(13) 0.01275(10) 0.00770(10) 0.000 0.000 0.000
    Mn1 0.0038(3) 0.0069(3) 0.0040(3) 0.000 0.000 0.0000(2)
    Mn2 0.0093(3) 0.0054(2) 0.0085(2) 0.000 -0.00019(19) 0.000
    P1 0.0044(6) 0.0045(5) 0.0044(5) 0.000 0.000 0.000
    P2 0.0056(4) 0.0047(3) 0.0049(4) 0.000 0.0007(3) 0.000
    O1 0.0092(13) 0.0067(10) 0.0100(11) 0.000 0.000 0.0033(9)
    O2 0.0069(12) 0.0086(10) 0.0098(11) 0.000 0.0036(9) 0.000
    O3 0.0123(10) 0.0118(8) 0.0061(7) 0.0036(7) 0.0014(7) 0.0030(6)
    O4 0.0070(9) 0.0078(7) 0.0086(8) -0.0002(6) 0.0023(7) 0.0005(6)
_geom_special_details
;
All s.u.'s (except the s.u. in the dihedral angle between two l.s. planes) are
estimated using the full covariance matrix. The cell s.u.'s are taken into
account individually in the estimation of s.u.'s in distances, angles and
torsion angles; correlations between s.u.'s in cell parameters are only used
when they are defined by crystal symmetry. An approximate (isotropic)
treatment of cell s.u.'s is used for estimating s.u.'s involving l.s. planes.
;
loop_
    _geom_bond_atom_site_label_1
    _geom_bond_atom_site_label_2
    _geom_bond_site_symmetry_2
    _geom_bond_distance
    _geom_bond_publ_flag
    Pb1 O1 1_554 2.645(3) ?
    Pb1 O1 2_554 2.645(3) ?
    Pb1 O3 4_545 2.683(2) ?
    Pb1 O3 3_565 2.683(2) ?
    Pb1 O3 9_565 2.683(2) ?
    Pb1 O3 10 2.683(2) ?
    Mn1 O4 15_545 1.9249(18) ?
    Mn1 O4 7_455 1.9249(18) ?
    Mn1 O4 5_445 1.9249(18) ?
    Mn1 O4 13 1.9249(18) ?
    Mn1 O1 . 2.245(3) ?
    Mn1 O1 9_556 2.245(3) ?
    Mn2 O2 . 2.1237(18) ?
    Mn2 O2 13 2.1237(18) ?
    Mn2 O3 3_565 2.1881(18) ?
    Mn2 O3 6 2.1881(18) ?
    Mn2 O4 8_545 2.2067(18) ?
    Mn2 O4 . 2.2067(18) ?
    Mn2 P2 . 2.8660(10) ?
    P1 O2 2 1.542(3) ?
    P1 O2 . 1.542(3) ?
    P1 O1 2 1.525(3) ?
    P1 O1 . 1.525(3) ?
    P2 O3 8_545 1.5180(19) ?
    P2 O3 . 1.5180(19) ?
    P2 O4 8_545 1.5767(19) ?
    P2 O4 . 1.5767(19) ?
loop_
    _geom_angle_atom_site_label_1
    _geom_angle_atom_site_label_2
    _geom_angle_atom_site_label_3
    _geom_angle_site_symmetry_1
    _geom_angle_site_symmetry_3
    _geom_angle
    _geom_angle_publ_flag
    O1 Pb1 O1 1_554 2_554 56.57(11) ?
    O1 Pb1 O3 1_554 4_545 78.72(5) ?
    O1 Pb1 O3 2_554 4_545 112.30(5) ?
    O1 Pb1 O3 1_554 3_565 112.30(5) ?
    O1 Pb1 O3 2_554 3_565 78.72(5) ?
    O3 Pb1 O3 4_545 3_565 168.02(8) ?
    O1 Pb1 O3 1_554 9_565 112.30(5) ?
    O1 Pb1 O3 2_554 9_565 78.72(5) ?
    O3 Pb1 O3 4_545 9_565 74.73(9) ?
    O3 Pb1 O3 3_565 9_565 103.98(9) ?
    O1 Pb1 O3 1_554 10 78.72(5) ?
    O1 Pb1 O3 2_554 10 112.30(5) ?
    O3 Pb1 O3 4_545 10 103.98(9) ?
    O3 Pb1 O3 3_565 10 74.73(9) ?
    O3 Pb1 O3 9_565 10 168.02(8) ?
    O4 Mn1 O4 15_545 7_455 180.0 ?
    O4 Mn1 O4 15_545 5_445 93.75(11) ?
    O4 Mn1 O4 7_455 5_445 86.25(11) ?
    O4 Mn1 O4 15_545 13 86.25(11) ?
    O4 Mn1 O4 7_455 13 93.75(11) ?
    O4 Mn1 O4 5_445 13 180.0 ?
    O4 Mn1 O1 15_545 . 85.71(7) ?
    O4 Mn1 O1 7_455 . 94.29(7) ?
    O4 Mn1 O1 5_445 . 85.71(7) ?
    O4 Mn1 O1 13 . 94.29(7) ?
    O4 Mn1 O1 15_545 9_556 94.29(7) ?
    O4 Mn1 O1 7_455 9_556 85.71(7) ?
    O4 Mn1 O1 5_445 9_556 94.29(7) ?
    O4 Mn1 O1 13 9_556 85.71(7) ?
    O1 Mn1 O1 . 9_556 180.0 ?
    O2 Mn2 O2 . 13 79.02(12) ?
    O2 Mn2 O3 . 3_565 84.48(8) ?
    O2 Mn2 O3 13 3_565 95.10(9) ?
    O2 Mn2 O3 . 6 95.10(9) ?
    O2 Mn2 O3 13 6 84.48(8) ?
    O3 Mn2 O3 3_565 6 179.45(10) ?
    O2 Mn2 O4 . 8_545 107.97(8) ?
    O2 Mn2 O4 13 8_545 169.80(8) ?
    O3 Mn2 O4 3_565 8_545 93.00(7) ?
    O3 Mn2 O4 6 8_545 87.46(7) ?
    O2 Mn2 O4 . . 169.80(8) ?
    O2 Mn2 O4 13 . 107.97(8) ?
    O3 Mn2 O4 3_565 . 87.46(7) ?
    O3 Mn2 O4 6 . 93.00(7) ?
    O4 Mn2 O4 8_545 . 66.18(10) ?
    O2 P1 O2 2 . 103.3(2) ?
    O2 P1 O1 2 2 110.72(7) ?
    O2 P1 O1 . 2 110.72(7) ?
    O2 P1 O1 2 . 110.72(7) ?
    O2 P1 O1 . . 110.72(7) ?
    O1 P1 O1 2 . 110.5(2) ?
    O3 P2 O3 8_545 . 113.08(15) ?
    O3 P2 O4 8_545 8_545 113.41(10) ?
    O3 P2 O4 . 8_545 108.31(11) ?
    O3 P2 O4 8_545 . 108.31(11) ?
    O3 P2 O4 . . 113.41(10) ?
    O4 P2 O4 8_545 . 99.65(13) ?
data_global
_journal_date_recd_electronic     2013-06-04
_journal_date_accepted     2013-06-13
_journal_name_full     'Acta Crystallographica, Section E'
_journal_year     2013
_journal_volume     69
_journal_issue      7
_journal_page_first     i40
_journal_page_last     i40
_journal_paper_category     QI
_journal_paper_doi     10.1107/S1600536813016504
_journal_coeditor_code     BR2227
_publ_contact_author_name     'Ghaleb Alhakmi'
_publ_contact_author_address
;
Laboratoire de Chimie du Solide Appliqu\'ee,
Facult\'e des Sciences, Universit\'e Mohammed V-Agdal
Avenue Ibn Battouta, BP 1014, Rabat, Maroc
;
_publ_contact_author_email     'g_alhakmi@yahoo.fr'
_publ_contact_author_fax     '212 537 77 54 40'
_publ_contact_author_phone     '212 537 77 54 40'
_publ_section_title
;
A new mixed-valence lead(II) manganese(II/III) phosphate(V):
PbMn^II^~2~Mn^III^(PO~4~)~3~
;
loop_
    _publ_author_name
    _publ_author_address
    'Alhakmi, Ghaleb'
;
Laboratoire de Chimie du Solide Appliqu\'ee,
Facult\'e des Sciences, Universit\'e Mohammed V-Agdal
Avenue Ibn Battouta, BP 1014, Rabat, Morocco
;
    'Assani, Abderrazzak'
;
Laboratoire de Chimie du Solide Appliqu\'ee,
Facult\'e des Sciences, Universit\'e Mohammed V-Agdal
Avenue Ibn Battouta, BP 1014, Rabat, Morocco
;
    'Saadi, Mohamed'
;
Laboratoire de Chimie du Solide Appliqu\'ee,
Facult\'e des Sciences, Universit\'e Mohammed V-Agdal
Avenue Ibn Battouta, BP 1014, Rabat, Morocco
;
    'El Ammari, Lahcen'
;
Laboratoire de Chimie du Solide Appliqu\'ee,
Facult\'e des Sciences, Universit\'e Mohammed V-Agdal
Avenue Ibn Battouta, BP 1014, Rabat, Morocco
;
_iucr_refine_instructions_details
;
TITL EL_D804_DRX4_G11 in Imcm
REM  transformed to space group :   Imma
CELL   0.71073 10.2327 13.9389  6.6567   90.000   90.000   90.000
ZERR   4        0.0008  0.0009  0.0004    0.000    0.000    0.000
LATT    2
SYMM   -X,1/2-Y,+Z
SYMM   +X,-Y,-Z
SYMM   -X,1/2+Y,-Z
SFAC  O    P    MN   PB
UNIT  48   12   12   4
MERG   2
SHEL 40 0.70
FMAP   2
PLAN   10
ACTA
BOND
TEMP 23.0
SIZE  0.36 0.23 0.10
L.S.  10
WGHT    0.020500    2.635000
FVAR       0.05075
PB1   4    0.000000    0.250000   -0.113914    10.25000    0.01879    0.01275 =
         0.00770    0.00000    0.00000    0.00000
MN1   3    0.000000    0.000000    0.500000    10.25000    0.00378    0.00690 =
         0.00397    0.00002    0.00000    0.00000
MN2   3    0.250000    0.367544    0.250000    10.50000    0.00928    0.00542 =
         0.00852    0.00000   -0.00019    0.00000
P1    2    0.000000    0.250000    0.405540    10.25000    0.00440    0.00446 =
         0.00443    0.00000    0.00000    0.00000
P2    2    0.250000    0.573158    0.250000    10.50000    0.00556    0.00474 =
         0.00490    0.00000    0.00072    0.00000
O1    1    0.000000    0.160103    0.536235    10.50000    0.00923    0.00668 =
         0.01004    0.00332    0.00000    0.00000
O2    1    0.121815    0.250000    0.278121    10.50000    0.00686    0.00859 =
         0.00979    0.00000    0.00359    0.00000
O3    1    0.206560    0.633206    0.071853    11.00000    0.01231    0.01183 =
         0.00607    0.00301    0.00138    0.00359
O4    1    0.362706    0.500181    0.197681    11.00000    0.00704    0.00778 =
         0.00863    0.00055    0.00229   -0.00025
HKLF 4
REM  EL_D804_DRX4_G11 in Imcm
REM R1 =  0.0162 for    771 Fo > 4sig(Fo)  and  0.0168 for all    787 data
REM     53 parameters refined using      0 restraints
END
WGHT      0.0205      2.6350
REM Highest difference peak  2.536,  deepest hole -0.984,  1-sigma level  0.178
Q1    1  -0.0761  0.2500 -0.1184  10.50000  0.05    2.54
Q2    1   0.0000  0.2500 -0.0077  10.25000  0.05    0.87
Q3    1  -0.0743  0.0000  0.5000  10.50000  0.05    0.82
Q4    1   0.4298  0.2500  0.1492  10.50000  0.05    0.66
Q5    1   0.1779  0.3657  0.2502  11.00000  0.05    0.62
Q6    1   0.0000  0.2500 -0.2255  10.25000  0.05    0.61
Q7    1   0.5000  0.2329  0.3617  10.50000  0.05    0.53
Q8    1   0.2276  0.7019  0.2203  11.00000  0.05    0.44
Q9    1  -0.0602  0.1612  0.5314  11.00000  0.05    0.44
Q10   1   0.3490  0.4919  0.1086  11.00000  0.05    0.43
;
