# Supplementary material for: A new mixed-valence lead(II) mangan­ese(II/III) phosphate(V): PbMnII 2MnIII(PO4)3
Source: Acta Crystallogr Sect E Struct Rep Online. 2013 Jun 22;69(Pt 7):i40. doi: 10.1107/S1600536813016504 (PMC3772398; doi:10.1107/S1600536813016504)
Supplement: Supplementary file 2 [file e-69-00i40-Isup2.hkl]

#
# h,k,l, Fc-squared, Fo-squared, sigma(Fo-squared) and status flag
#
data_I
_shelx_title ' EL_D804_DRX4_G11 in Imcm'
_shelx_refln_list_code          4
_shelx_F_calc_maximum      607.30
_exptl_crystal_F_000      1192.00
_reflns_d_resolution_high  0.7011
 
loop_
 _symmetry_equiv_pos_as_xyz
 'x, y, z'
 '-x, -y+1/2, z'
 'x, -y, -z'
 '-x, y+1/2, -z'
 'x+1/2, y+1/2, z+1/2'
 '-x+1/2, -y+1, z+1/2'
 'x+1/2, -y+1/2, -z+1/2'
 '-x+1/2, y+1, -z+1/2'
 '-x, -y, -z'
 'x, y-1/2, -z'
 '-x, y, z'
 'x, -y-1/2, z'
 '-x+1/2, -y+1/2, -z+1/2'
 'x+1/2, y, -z+1/2'
 '-x+1/2, y+1/2, z+1/2'
 'x+1/2, -y, z+1/2'
 
_cell_length_a    10.2327
_cell_length_b    13.9389
_cell_length_c     6.6567
_cell_angle_alpha  90.000
_cell_angle_beta   90.000
_cell_angle_gamma  90.000
 
_shelx_F_squared_multiplier     1.000
 
loop_
 _refln_index_h
 _refln_index_k
 _refln_index_l
 _refln_F_squared_calc
 _refln_F_squared_meas
 _refln_F_squared_sigma
 _refln_observed_status
   4   0   0   316148.94   274869.53   8719.73 o
   6   0   0    30180.73    29342.71   1106.47 o
   8   0   0   211888.14   208834.83   6747.50 o
  10   0   0    10453.01    11130.66    601.76 o
  12   0   0    49684.19    51227.45   1902.35 o
   0   2   0    38031.26    40846.24    927.89 o
   2   2   0   107947.78   106092.14   3154.40 o
   4   2   0    58129.30    59056.27   1394.57 o
   6   2   0    33965.67    29649.42   1118.11 o
   8   2   0    12513.14    12924.89    452.29 o
  10   2   0    30751.79    30891.55    878.36 o
  12   2   0     5701.08     6031.44    340.41 o
   0   4   0    58752.25    63481.79   1460.46 o
   2   4   0   368808.53   363047.19   8085.55 o
   4   4   0     1466.48     1481.22     94.74 o
   6   4   0   171660.53   164406.19   3406.64 o
   8   4   0    37970.91    34710.88    688.41 o
  10   4   0    50756.07    52005.75    892.20 o
  12   4   0     5242.85     5718.38    225.18 o
  14   4   0    28664.12    30977.06   1059.88 o
   0   6   0    20480.31    20805.71    382.89 o
   2   6   0    30885.05    32302.58    446.86 o
   4   6   0    41473.81    43039.82    792.32 o
   6   6   0     7194.15     7172.47    171.41 o
   8   6   0    17220.28    16241.88    395.80 o
  10   6   0     7934.96     7756.44    287.45 o
  12   6   0     9948.27    10960.87    497.56 o
   0   8   0   277606.94   292862.91   4913.25 o
   2   8   0    37144.54    36806.68    468.35 o
   4   8   0    73544.95    73621.95    991.87 o
   6   8   0    47137.37    46450.40    885.08 o
   8   8   0    67624.37    66581.76   1249.09 o
  10   8   0    22640.32    23271.09    788.11 o
  12   8   0    12894.84    13131.50    499.90 o
   0  10   0    60187.48    62530.13   1053.99 o
   2  10   0    14563.55    15175.06    224.79 o
   4  10   0    62034.68    60659.09    757.45 o
   6  10   0     6967.55     7157.60    155.24 o
   8  10   0    20988.28    20952.87    755.11 o
  10  10   0     9840.29     9123.32    389.73 o
  12  10   0     9759.36     8209.99   1108.41 o
   0  12   0    61028.04    60584.25   1254.75 o
   2  12   0    96068.27   100648.63   1352.98 o
   4  12   0    19175.34    18607.94    278.27 o
   6  12   0    59827.43    58383.76    952.03 o
   8  12   0    40054.37    40054.20    698.59 o
  10  12   0    21213.52    21152.40    686.96 o
   0  14   0      688.21      811.41    139.76 o
   2  14   0    59157.51    59019.68    826.37 o
   4  14   0     1360.25     1741.46     88.65 o
   6  14   0    29349.52    28678.79    628.23 o
   8  14   0      472.51      595.43    100.19 o
  10  14   0    20663.15    20264.67    450.37 o
   0  16   0    85398.51    87360.37   2624.46 o
   2  16   0     6061.16     6150.03    184.32 o
   4  16   0    36055.59    35704.71    546.87 o
   6  16   0     7699.66     7376.88    334.11 o
   8  16   0    37955.97    38468.86    850.46 o
   0  18   0    22825.54    22172.03    846.35 o
   2  18   0      571.85      607.15    120.42 o
   4  18   0    23360.71    22838.99    475.02 o
   6  18   0      319.92      448.63    123.44 o
   3   0   1      685.62      749.29     81.53 o
   5   0   1    12559.11    12232.49    755.11 o
   7   0   1     1332.70     1544.05    151.91 o
   9   0   1     2094.62     2409.78    359.12 o
  11   0   1      715.00      947.68    347.47 o
  13   0   1      198.86      384.35    248.47 o
   0   1   1     5010.84     4960.57    190.23 o
   2   1   1    48423.25    44552.11   1917.46 o
   4   1   1    16665.80    16809.52    316.01 o
   6   1   1    36177.83    35035.78    728.48 o
   8   1   1      770.60      875.12     96.77 o
  10   1   1    12307.40    12511.72    322.64 o
  12   1   1     1231.97     1204.22    246.53 o
  14   1   1     5403.66     6118.56    566.82 o
   1   2   1    71125.18    70424.38   1002.68 o
   3   2   1    37524.38    35954.88    479.34 o
   5   2   1    36832.25    34925.27    521.06 o
   7   2   1    28622.79    27794.22    615.32 o
   9   2   1    16537.81    16578.79    381.44 o
  11   2   1     8196.51     8605.89    268.56 o
  13   2   1     6374.78     7353.47    285.30 o
   0   3   1     7847.16     7750.76    210.00 o
   2   3   1    25341.99    24945.59    311.38 o
   4   3   1    30315.52    31140.08    384.38 o
   6   3   1    12613.26    11685.51    241.48 o
   8   3   1     6102.04     6183.51    226.23 o
  10   3   1     3552.28     3740.62    131.61 o
  12   3   1     4345.49     5022.19    257.55 o
  14   3   1     2049.36     2259.50    175.68 o
   1   4   1     5395.29     5618.85     67.74 o
   3   4   1    33580.07    35848.70    431.56 o
   5   4   1     2397.12     2378.38     63.41 o
   7   4   1     8329.70     8045.58    156.00 o
   9   4   1     1268.26     1336.38     94.04 o
  11   4   1     2454.64     2640.54    119.98 o
  13   4   1      944.27     1097.83    109.80 o
   0   5   1    63965.84    63350.78    765.02 o
   2   5   1     1292.93     1355.69     27.92 o
   4   5   1    91070.47    92164.52    983.75 o
   6   5   1     1382.44     1616.37     64.85 o
   8   5   1    34587.96    32639.09    472.51 o
  10   5   1     2551.79     2697.23    117.23 o
  12   5   1    20989.68    22125.52    325.20 o
  14   5   1      912.63     1009.71    121.17 o
   1   6   1    72356.65    78729.80    670.72 o
   3   6   1    55002.84    56572.80    573.20 o
   5   6   1    35231.94    35417.45    387.64 o
   7   6   1    37072.86    36046.06    496.91 o
   9   6   1    16975.81    16453.43    290.08 o
  11   6   1    10558.38    10675.78    226.76 o
  13   6   1     8010.35     9146.25    313.73 o
   0   7   1     2654.64     2581.49     60.93 o
   2   7   1    26153.04    26790.67    245.80 o
   4   7   1     9246.46     9386.68    130.86 o
   6   7   1    19572.28    19661.16    244.00 o
   8   7   1      799.11      842.99     63.46 o
  10   7   1     7341.99     7275.31    166.15 o
  12   7   1     1075.72     1260.31    133.97 o
   1   8   1     6420.29     6851.67     83.49 o
   3   8   1     3649.27     3673.51     58.48 o
   5   8   1    11228.25    11436.61    165.28 o
   7   8   1      510.12      549.33     53.64 o
   9   8   1     2635.13     2712.73    130.36 o
  11   8   1     1236.88     1223.42    111.44 o
  13   8   1      206.11      359.48    166.61 o
   0   9   1     2849.19     3154.78     70.20 o
   2   9   1    62748.67    64986.40    544.56 o
   4   9   1      423.21      596.55     29.10 o
   6   9   1    49467.29    48758.27    601.76 o
   8   9   1     3687.57     3811.75    141.07 o
  10   9   1    23788.38    23723.64    437.45 o
  12   9   1     1137.55     1337.24    147.56 o
   1  10   1    27414.60    29025.30    312.43 o
   3  10   1    14367.08    14639.20    155.90 o
   5  10   1    19675.21    19419.54    232.65 o
   7  10   1    11562.42    11697.76    214.38 o
   9  10   1     9942.03     9881.23    418.79 o
  11  10   1     4331.31     4075.56    255.78 o
   0  11   1    25821.08    26514.73    380.96 o
   2  11   1      904.94     1105.33     42.47 o
   4  11   1    34375.30    34287.34    323.34 o
   6  11   1      540.36      652.32     50.30 o
   8  11   1    13526.33    13406.56    250.03 o
  10  11   1      214.74      289.85    101.48 o
  12  11   1     9261.22     8504.62    534.95 o
   1  12   1      940.82     1050.04     49.19 o
   3  12   1     4613.34     4810.57     82.27 o
   5  12   1      579.59      705.43     41.41 o
   7  12   1     1289.90     1274.74     71.11 o
   9  12   1      294.97      323.09     72.64 o
  11  12   1      446.80      591.60     90.09 o
   0  13   1    16065.36    16197.12    286.30 o
   2  13   1     1035.43     1050.14     51.17 o
   4  13   1    22557.68    22651.42    244.83 o
   6  13   1      457.30      446.58     53.56 o
   8  13   1    10325.21    10445.16    180.98 o
  10  13   1      160.58      232.81     73.01 o
   1  14   1    16272.29    16739.35    232.47 o
   3  14   1    15388.22    15535.10    214.00 o
   5  14   1     8783.23     8440.65    133.71 o
   7  14   1    13470.10    12973.13    241.72 o
   9  14   1     5519.77     5617.89    170.47 o
   0  15   1      869.11      873.35    114.53 o
   2  15   1    10314.07    10514.31    172.10 o
   4  15   1     2377.89     2304.09     82.40 o
   6  15   1     7979.35     7694.81    159.46 o
   8  15   1      342.99      348.39     85.13 o
   1  16   1     2743.52     2661.21    110.87 o
   3  16   1     2335.05     2330.46     85.41 o
   5  16   1     3725.02     3773.22    116.42 o
   7  16   1      540.46      497.25     93.53 o
   0  17   1     1228.61     1448.49    145.50 o
   2  17   1     5456.43     5284.79    130.85 o
   4  17   1     2214.33     2442.95     91.27 o
   6  17   1     5309.42     5014.69    169.45 o
   1  18   1    11413.54    11236.45    265.77 o
   3  18   1     6551.08     6534.36    166.68 o
   5  18   1     9757.85     9836.65    232.55 o
   0  19   1      408.54      494.01    121.03 o
   2  19   1     5790.67     5755.42    190.48 o
   4  19   1     1123.46     1223.38     85.23 o
   2   0   2   140897.69   141097.92   2427.13 o
   4   0   2     2844.41     3591.25    114.36 o
   6   0   2    84409.77    80007.55   1264.22 o
   8   0   2    11545.92    11447.75    297.54 o
  10   0   2    52099.01    52011.68   1991.64 o
  12   0   2      518.94      788.11    291.18 o
  14   0   2    18180.45    19096.77    471.80 o
   1   1   2    99865.03    95760.45   1232.64 o
   3   1   2    53164.30    50594.60    695.65 o
   5   1   2    70991.49    68473.66    811.22 o
   7   1   2    29961.17    28016.15    440.88 o
   9   1   2    30419.42    29637.16    447.42 o
  11   1   2    15109.41    15673.78    353.18 o
  13   1   2     8659.79     9544.79    276.60 o
   0   2   2     4295.97     4612.89     90.78 o
   2   2   2     4145.09     4072.86     68.14 o
   4   2   2       28.47       26.78     17.47 o
   6   2   2      135.83      150.25     34.12 o
   8   2   2      526.03      509.34     60.37 o
  10   2   2     2729.41     2739.24    127.82 o
  12   2   2       55.90      110.23     90.16 o
  14   2   2       11.51       10.07    101.91 o
   1   3   2    86605.20    86092.46    770.29 o
   3   3   2    89023.82    88223.79    888.01 o
   5   3   2    43902.37    41013.29    413.89 o
   7   3   2    49095.41    46660.38    629.40 o
   9   3   2    24264.69    23661.57    405.81 o
  11   3   2    16927.07    17159.54    393.52 o
  13   3   2    10550.58    11313.43    323.97 o
   0   4   2    11570.25     9718.10    138.05 o
   2   4   2      265.23      324.24     16.66 o
   4   4   2    86979.77    87307.50    887.63 o
   6   4   2     3084.32     3183.84     74.95 o
   8   4   2    18560.48    18560.10    252.01 o
  10   4   2      903.85      990.51     87.41 o
  12   4   2    21881.28    23185.39    603.31 o
   1   5   2    79028.73    80449.70    715.87 o
   3   5   2    89224.43    90000.34    854.45 o
   5   5   2    39274.29    37775.04    393.94 o
   7   5   2    50813.94    48439.36    603.61 o
   9   5   2    22716.86    21948.49    353.20 o
  11   5   2    17126.98    17149.87    488.63 o
  13   5   2    10821.61    11731.63    286.77 o
   0   6   2     5376.78     5728.03    102.73 o
   2   6   2      461.16      625.54     25.73 o
   4   6   2     8303.93     8604.32    116.73 o
   6   6   2      156.25      216.76     28.46 o
   8   6   2     2002.97     2069.02     95.98 o
  10   6   2      723.33      779.13     77.33 o
  12   6   2     1537.11     1618.71    134.65 o
   1   7   2    71295.97    74627.88    697.76 o
   3   7   2    51028.24    51599.65    454.14 o
   5   7   2    50948.92    50757.60    540.53 o
   7   7   2    30410.53    29211.61    339.63 o
   9   7   2    24615.68    24112.77    468.65 o
  11   7   2    14401.59    15182.13    371.09 o
  13   7   2     8259.62     9452.51    375.38 o
   0   8   2       11.53       73.59     20.63 o
   2   8   2    14925.97    15436.71    163.49 o
   4   8   2    12105.77    11907.95    138.57 o
   6   8   2    11175.48    11512.25    182.14 o
   8   8   2       91.68      116.99     45.36 o
  10   8   2     9800.54     9303.88    414.67 o
  12   8   2     1491.73     1675.98    173.03 o
   1   9   2    52819.33    54858.89    527.33 o
   3   9   2    32448.63    33173.05    336.70 o
   5   9   2    43979.40    42667.43    412.78 o
   7   9   2    19529.13    19116.77    285.10 o
   9   9   2    21501.52    20627.24    313.93 o
  11   9   2    10862.76    10583.61    426.25 o
   0  10   2      581.57      664.20     36.78 o
   2  10   2     1296.60     1340.77     46.06 o
   4  10   2     2632.70     2690.77     58.54 o
   6  10   2     3318.71     3062.64     86.02 o
   8  10   2     1255.45     1287.47     86.36 o
  10  10   2      243.94      108.02     66.53 o
  12  10   2     1328.68     1121.02    141.77 o
   1  11   2    34750.05    35893.24    362.40 o
   3  11   2    32154.14    32699.42    337.85 o
   5  11   2    23722.54    23477.86    266.05 o
   7  11   2    20817.23    20479.80    306.49 o
   9  11   2    13978.84    13627.00    268.50 o
  11  11   2     8681.40     8562.07    220.42 o
   0  12   2     3862.67     4196.03    119.53 o
   2  12   2     4899.12     4903.99     90.03 o
   4  12   2    21776.91    21818.52    244.00 o
   6  12   2     1481.20     1537.44     73.11 o
   8  12   2     4686.63     4661.05    127.20 o
  10  12   2     1231.92     1208.10    104.50 o
   1  13   2    26031.79    26096.98    331.71 o
   3  13   2    30049.64    30284.35    359.63 o
   5  13   2    15242.52    15069.77    230.34 o
   7  13   2    20924.36    20587.92    322.19 o
   9  13   2     9801.45     9328.06    208.10 o
   0  14   2     6614.94     6534.37    160.49 o
   2  14   2     9489.61     9537.07    159.68 o
   4  14   2     4087.56     3975.67     95.04 o
   6  14   2     6018.66     6070.39    158.16 o
   8  14   2     4767.32     4936.58    198.54 o
   1  15   2    23138.54    23108.40    314.51 o
   3  15   2    20263.15    20521.50    286.25 o
   5  15   2    17100.44    16988.08    259.51 o
   7  15   2    14122.62    14050.32    298.79 o
   9  15   2     9820.41     9762.44    291.73 o
   0  16   2     2084.78     2054.06    132.83 o
   2  16   2    11209.44    11250.78    207.15 o
   4  16   2      137.07      175.26     45.54 o
   6  16   2     9140.18     9481.96    233.50 o
   8  16   2     2048.38     2198.12    173.32 o
   1  17   2    18890.29    19469.53    340.49 o
   3  17   2    13065.87    13122.54    211.78 o
   5  17   2    16876.14    16862.88    285.02 o
   0  18   2     3272.89     3658.94    221.91 o
   2  18   2     1029.66     1176.34    121.90 o
   4  18   2     5065.40     5180.92    141.87 o
   1  19   2    12427.34    12480.48    294.21 o
   3  19   2    10574.29    10928.20    230.70 o
   1   0   3    31152.96    31128.57    504.89 o
   3   0   3    76713.99    78959.96   1150.63 o
   5   0   3    37446.88    37281.26    680.81 o
   7   0   3    14962.02    15216.59    370.39 o
   9   0   3    13254.88    13496.94    355.02 o
  11   0   3    14975.15    15122.36    399.75 o
  13   0   3     6323.65     6888.39    277.03 o
   0   1   3   130053.27   132965.48   1873.22 o
   2   1   3     5907.18     5793.97     77.76 o
   4   1   3    46765.31    46456.41    516.99 o
   6   1   3     7383.35     7226.38    163.40 o
   8   1   3    23162.45    22165.69    295.70 o
  10   1   3     6409.59     6239.52    223.40 o
  12   1   3     4357.97     4855.12    161.68 o
   1   2   3    10403.99    11070.98    122.72 o
   3   2   3      643.40      628.41     27.14 o
   5   2   3     1701.93     1790.91     49.91 o
   7   2   3     5490.58     5314.45    113.33 o
   9   2   3      987.83     1179.51     94.41 o
  11   2   3      125.43      149.96     66.39 o
  13   2   3      443.32      601.79    103.20 o
   0   3   3    21868.51    21727.22    306.62 o
   2   3   3    41544.03    42561.32    375.69 o
   4   3   3     8905.30     8633.88    133.58 o
   6   3   3    13471.49    13195.92    176.00 o
   8   3   3    16087.94    15565.06    246.08 o
  10   3   3     4434.29     4605.26    193.89 o
  12   3   3     4076.91     4483.19    176.54 o
   1   4   3    16976.16    15972.34    193.07 o
   3   4   3    38273.16    38996.98    403.69 o
   5   4   3    28938.85    28058.85    353.63 o
   7   4   3     6107.16     6162.95    112.37 o
   9   4   3     9551.89     9601.65    221.76 o
  11   4   3    10531.79    10591.92    212.23 o
  13   4   3     3640.65     4109.21    171.05 o
   0   5   3     3046.54     3306.44     79.07 o
   2   5   3   109786.43   109856.23    896.33 o
   4   5   3     5126.64     5510.29    107.84 o
   6   5   3    47389.58    45563.36    600.53 o
   8   5   3      474.68      559.94     61.63 o
  10   5   3    19663.42    19278.22    471.22 o
  12   5   3      525.73      702.92     81.26 o
   1   6   3     3218.33     3225.19     55.37 o
   3   6   3      395.32      576.46     26.57 o
   5   6   3      453.85      536.06     39.34 o
   7   6   3     2028.01     2064.30     70.68 o
   9   6   3      322.68      407.27     54.51 o
  11   6   3      274.59      265.34     75.44 o
  13   6   3      132.95      265.87     98.42 o
   0   7   3    49339.38    51305.57    634.81 o
   2   7   3     4868.13     4789.97     65.66 o
   4   7   3    19516.07    19569.39    196.89 o
   6   7   3     4087.15     4163.34     95.15 o
   8   7   3    13581.22    13146.31    245.51 o
  10   7   3     3046.50     3092.83    142.51 o
  12   7   3     2873.28     2949.63    148.87 o
   1   8   3    13653.51    13538.20    155.42 o
   3   8   3    33510.51    33451.49    336.82 o
   5   8   3    17951.70    17858.03    205.20 o
   7   8   3     7704.53     7404.54    153.12 o
   9   8   3     7210.95     7204.79    177.11 o
  11   8   3     9383.73     9713.33    459.36 o
   0   9   3   111059.55   112747.79   1352.52 o
   2   9   3     2678.12     2884.61     59.63 o
   4   9   3    58701.82    58997.66    647.29 o
   6   9   3      868.00      949.37     53.52 o
   8   9   3    33297.96    32833.34    487.27 o
  10   9   3      249.55      249.33     73.18 o
  12   9   3     9923.49     9062.50    545.65 o
   1  10   3     5194.69     5192.08     82.95 o
   3  10   3      964.42     1040.26     42.98 o
   5  10   3     1283.95     1198.62     55.01 o
   7  10   3     3566.84     3630.79    129.55 o
   9  10   3      740.35      732.67     82.98 o
  11  10   3      101.81      113.28     98.19 o
   0  11   3     3895.55     4089.85    120.22 o
   2  11   3    38719.82    39656.42    448.71 o
   4  11   3     1008.91     1088.90     45.59 o
   6  11   3    22981.88    22539.85    318.89 o
   8  11   3     1864.97     1896.73    131.10 o
  10  11   3    12627.58    12427.25    303.96 o
   1  12   3    12185.18    12307.60    158.95 o
   3  12   3    20346.59    20568.63    245.51 o
   5  12   3    16670.96    16348.46    230.60 o
   7  12   3     5262.51     5067.05    157.63 o
   9  12   3     7148.43     6746.33    197.35 o
   0  13   3     1009.82      993.58     71.23 o
   2  13   3    33263.92    33650.34    420.33 o
   4  13   3      462.15      520.16     43.65 o
   6  13   3    15968.68    15500.23    300.44 o
   8  13   3     2055.19     2005.45    117.71 o
  10  13   3     7052.52     6793.50    239.28 o
   1  14   3     2006.80     2055.73    108.52 o
   3  14   3      247.01      213.16     53.87 o
   5  14   3      547.36      555.75     61.45 o
   7  14   3     1264.63     1195.91    132.79 o
   9  14   3      281.50       89.13    105.17 o
   0  15   3    14582.94    14290.94    358.11 o
   2  15   3     2564.37     2579.27    150.18 o
   4  15   3     7485.70     7535.96    147.09 o
   6  15   3     1510.15     1652.24    109.88 o
   8  15   3     7095.24     6888.92    218.22 o
   1  16   3     4114.50     4103.38    110.91 o
   3  16   3     9525.45     9485.52    170.70 o
   5  16   3     5791.10     5816.89    149.20 o
   7  16   3     2449.00     2580.32    144.04 o
   0  17   3    13161.72    12763.19    335.93 o
   2  17   3      808.94      796.35     69.05 o
   4  17   3     6032.94     6301.10    160.01 o
   6  17   3     1027.07      989.27    116.88 o
   1  18   3      709.79      702.15     92.48 o
   3  18   3      130.45      136.14     55.63 o
   0   0   4     4832.56     5139.57    153.44 o
   2   0   4   104149.28   105057.23   1522.43 o
   4   0   4      852.02      854.59     43.91 o
   6   0   4    73230.78    68225.83   1015.47 o
   8   0   4     3137.37     3184.10    291.77 o
  10   0   4    36050.55    35730.41    993.88 o
  12   0   4      612.64      389.13    160.82 o
   1   1   4     4837.24     4846.44     69.28 o
   3   1   4     1480.44     1656.36     38.82 o
   5   1   4     8504.74     8692.95    131.33 o
   7   1   4      543.79      684.29     50.76 o
   9   1   4     2527.42     2823.16    152.26 o
  11   1   4     1194.86     1479.17    140.20 o
  13   1   4      588.11      836.29    136.23 o
   0   2   4    94465.13    93174.95   1221.90 o
   2   2   4    61001.78    59821.77    546.59 o
   4   2   4    87161.06    85914.80    825.82 o
   6   2   4    43470.04    42014.50    552.71 o
   8   2   4    42033.38    41158.98    610.12 o
  10   2   4    16565.40    17180.94    344.93 o
  12   2   4    21706.05    22389.02    507.68 o
   1   3   4     4758.24     4647.58     70.41 o
   3   3   4    11183.96    11136.19    121.38 o
   5   3   4     2732.50     2883.73     59.63 o
   7   3   4     5681.80     5697.75    119.17 o
   9   3   4     1567.02     1685.52     90.38 o
  11   3   4     1964.07     2009.24    121.47 o
  13   3   4     1719.33     1726.98    156.39 o
   0   4   4    64557.43    64492.85    858.75 o
   2   4   4     3797.13     3983.65     59.42 o
   4   4   4    88574.41    85720.44    894.47 o
   6   4   4     1894.65     1896.90     65.28 o
   8   4   4    32443.94    31770.63    548.71 o
  10   4   4      458.55      553.26     91.43 o
  12   4   4    21282.74    21872.27    433.02 o
   1   5   4     6260.80     6295.82     88.02 o
   3   5   4    15064.96    14760.45    163.33 o
   5   5   4     2793.76     2930.55     63.37 o
   7   5   4     8419.61     8242.38    145.49 o
   9   5   4     1653.15     1790.32    102.61 o
  11   5   4     2769.76     2912.01    168.67 o
   0   6   4    55764.97    56559.04    769.03 o
   2   6   4    88187.42    87447.76    785.14 o
   4   6   4    52636.24    51701.94    510.83 o
   6   6   4    63025.48    59044.70    882.45 o
   8   6   4    25198.19    24251.47    448.26 o
  10   6   4    27290.32    26773.32    993.32 o
  12   6   4    13322.07    12782.28    358.64 o
   1   7   4     7056.39     6817.86     96.42 o
   3   7   4     5040.93     5277.23    115.84 o
   5   7   4     8012.46     7674.02    120.77 o
   7   7   4     2375.27     2577.37    101.72 o
   9   7   4     2970.15     2849.86    224.81 o
  11   7   4     2099.13     2254.07    163.38 o
   0   8   4     7383.01     7824.48    173.17 o
   2   8   4    29959.13    30101.21    297.18 o
   4   8   4    15832.80    15279.91    192.94 o
   6   8   4    21085.96    20505.86    290.67 o
   8   8   4     2901.09     2967.97    214.90 o
  10   8   4     9851.69     9877.88    637.35 o
   1   9   4     4305.75     4258.60     75.66 o
   3   9   4     1437.80     1445.28     55.32 o
   5   9   4     6993.76     6981.87    125.63 o
   7   9   4      483.36      486.52     56.87 o
   9   9   4     2471.74     2731.73    207.75 o
  11   9   4      976.20      842.24    160.71 o
   0  10   4    25908.92    26802.99    454.94 o
   2  10   4    56570.40    57068.13    594.81 o
   4  10   4    24912.62    24940.43    290.47 o
   6  10   4    44461.92    43191.41    550.84 o
   8  10   4    11769.46    11340.20    246.56 o
  10  10   4    21366.90    21137.70    730.62 o
   1  11   4     1629.53     1644.72     52.65 o
   3  11   4     2798.13     2782.60    106.84 o
   5  11   4     1404.24     1393.09     76.09 o
   7  11   4     1452.29     1549.29     92.59 o
   9  11   4      700.30      696.73     86.37 o
   0  12   4    12758.09    13613.74    273.22 o
   2  12   4     6612.80     6688.08    121.29 o
   4  12   4    20184.40    19660.44    307.05 o
   6  12   4     4212.08     4128.21    150.39 o
   8  12   4     6641.88     6292.18    177.98 o
   1  13   4     1359.86     1368.27     75.72 o
   3  13   4     4061.03     4178.54     97.53 o
   5  13   4      516.50      482.14     60.24 o
   7  13   4     2762.61     2796.55    141.63 o
   9  13   4      334.28      299.57    118.27 o
   0  14   4    58081.22    59570.46    941.25 o
   2  14   4     7911.93     8105.15    169.86 o
   4  14   4    55579.84    55327.82    727.05 o
   6  14   4     5941.29     6056.90    203.87 o
   8  14   4    34741.18    33349.89    716.15 o
   1  15   4     2360.41     2456.11     98.24 o
   3  15   4     2508.62     2569.23     89.22 o
   5  15   4     2359.80     2365.41    105.49 o
   7  15   4     1462.80     1278.63    114.12 o
   0  16   4      709.12      756.29    111.71 o
   2  16   4    22774.22    22556.50    347.10 o
   4  16   4     2156.60     2107.84     99.54 o
   6  16   4    17325.04    17298.26    388.79 o
   1  17   4     2604.26     2691.12    149.89 o
   3  17   4     1247.56     1230.07     81.94 o
   0  18   4     6257.87     5827.69    289.09 o
   1   0   5    65156.37    66965.45    976.16 o
   3   0   5    19339.63    19263.81    298.64 o
   5   0   5    32679.10    32421.28    587.79 o
   7   0   5    28135.68    27788.97    521.01 o
   9   0   5    20392.14    20273.23    720.63 o
  11   0   5     5954.93     6193.77    345.75 o
   0   1   5    12949.55    13291.82    231.55 o
   2   1   5     2201.69     2181.03     58.14 o
   4   1   5     6196.73     6426.43     91.31 o
   6   1   5      292.71      350.34     50.55 o
   8   1   5     9990.49    10052.57    256.43 o
  10   1   5      107.11       61.16     71.97 o
  12   1   5     2928.38     3080.50    228.63 o
   1   2   5     6134.87     6337.44     93.43 o
   3   2   5    14452.31    14534.10    173.10 o
   5   2   5     8721.99     8293.99    177.17 o
   7   2   5     1768.90     1929.09     81.17 o
   9   2   5     3172.31     3244.59    141.60 o
  11   2   5     3196.51     3469.17    179.20 o
   0   3   5    16417.38    16252.26    255.49 o
   2   3   5     5295.26     5495.96     79.65 o
   4   3   5     4892.02     4873.60     91.01 o
   6   3   5     4289.96     4445.56    104.96 o
   8   3   5     4461.67     4447.74    148.37 o
  10   3   5     3491.49     3679.38    137.93 o
  12   3   5      678.65      752.81    141.21 o
   1   4   5    44395.63    44570.98    463.06 o
   3   4   5    24010.07    23616.54    257.01 o
   5   4   5    14152.27    14096.01    181.09 o
   7   4   5    33914.36    32970.36    445.67 o
   9   4   5    12055.25    11770.78    282.29 o
  11   4   5     5135.25     5182.83    213.07 o
   0   5   5      641.33      674.68     44.13 o
   2   5   5    37554.52    38061.01    383.10 o
   4   5   5      871.20     1012.79     48.76 o
   6   5   5    30464.38    29469.34    424.40 o
   8   5   5      461.02      476.04     61.88 o
  10   5   5    21588.52    20299.48    785.63 o
   1   6   5     3537.52     3480.53     68.66 o
   3   6   5    11133.64    11190.99    147.80 o
   5   6   5     4482.46     4391.85     91.97 o
   7   6   5     1612.88     1719.61     84.65 o
   9   6   5     1623.18     1662.88    121.39 o
  11   6   5     2519.89     2450.72    386.39 o
   0   7   5    15911.79    15910.45    296.17 o
   2   7   5     4133.10     3855.76     72.37 o
   4   7   5     8221.60     8289.20    138.68 o
   6   7   5     1447.18     1455.99     83.92 o
   8   7   5    10040.63     9674.29    203.85 o
  10   7   5      747.93      818.83    204.00 o
   1   8   5    37879.83    37996.80    406.10 o
   3   8   5    12413.75    12395.97    194.38 o
   5   8   5    20098.66    19168.58    275.88 o
   7   8   5    18671.81    17742.37    300.00 o
   9   8   5    13863.36    13424.26    260.37 o
   0   9   5    29158.65    28538.75    484.08 o
   2   9   5      974.98     1054.90     45.61 o
   4   9   5    20302.23    19627.70    279.74 o
   6   9   5     2568.38     2618.84    109.22 o
   8   9   5    22359.70    21486.27    358.49 o
  10   9   5     2217.39     2038.62    242.59 o
   1  10   5     4284.16     4318.92     94.46 o
   3  10   5     7448.04     7198.63    126.08 o
   5  10   5     6336.25     6316.53    173.91 o
   7  10   5      955.30      892.33     85.54 o
   9  10   5     2430.68     2311.03    122.57 o
   0  11   5      167.70      176.56     53.18 o
   2  11   5    11228.95    11251.41    169.70 o
   4  11   5      686.94      803.15     56.95 o
   6  11   5     8530.08     8434.19    268.48 o
   8  11   5      150.78       74.77     97.94 o
   1  12   5    23241.27    23111.97    294.55 o
   3  12   5    13177.21    12824.73    224.30 o
   5  12   5     9304.15     9214.03    176.84 o
   7  12   5    19132.02    17900.85    383.64 o
   0  13   5      829.68      944.13     79.62 o
   2  13   5     7064.30     6992.78    168.13 o
   4  13   5       78.82       -8.49     62.98 o
   6  13   5     6771.44     6705.19    201.03 o
   1  14   5     1764.06     1791.75     94.92 o
   3  14   5     5417.88     5216.60    145.89 o
   5  14   5     1874.25     1813.20    153.10 o
   0  15   5     7929.68     8093.86    267.12 o
   2  15   5      919.61      925.82     74.62 o
   4  15   5     4255.09     4363.95    134.61 o
   1  16   5    13164.01    13346.82    278.51 o
   3  16   5     4884.85     4723.68    162.68 o
   0   0   6    48431.51    47707.61   1017.77 o
   2   0   6    13598.16    13712.83    296.58 o
   4   0   6    32270.07    31474.71    517.56 o
   6   0   6     7820.55     7449.16    472.39 o
   8   0   6    14827.38    15476.66    512.97 o
  10   0   6     1352.74     1135.07    133.90 o
   1   1   6    30401.35    30953.74    341.65 o
   3   1   6    34906.05    34365.51    403.59 o
   5   1   6    23292.99    23004.80    388.20 o
   7   1   6    19994.49    20139.80    368.63 o
   9   1   6    11369.92    11243.06    319.52 o
  11   1   6     9461.08     9653.54    342.47 o
   0   2   6    21709.77    21646.65    333.69 o
   2   2   6    23739.46    23499.62    289.94 o
   4   2   6     6394.48     6415.73    109.06 o
   6   2   6    18822.84    18748.77    519.86 o
   8   2   6     9380.29     9411.26    210.04 o
  10   2   6    10268.17    10671.16    288.32 o
   1   3   6    25699.27    25765.84    291.06 o
   3   3   6    23273.01    23387.09    292.07 o
   5   3   6    23717.55    23164.58    332.46 o
   7   3   6    12552.91    12129.79    221.96 o
   9   3   6    10641.95    10582.95    389.50 o
  11   3   6     7273.79     7528.85    220.03 o
   0   4   6     5527.06     5740.42    123.71 o
   2   4   6    28754.99    28049.01    336.25 o
   4   4   6     3215.05     3277.27    104.19 o
   6   4   6    11173.30    10692.26    240.56 o
   8   4   6      455.73      513.20     69.85 o
  10   4   6     6348.84     6453.53    331.04 o
   1   5   6    19972.69    20198.03    238.00 o
   3   5   6    17560.12    17490.69    231.88 o
   5   5   6    19017.44    18532.17    269.13 o
   7   5   6     9585.55     9343.04    273.75 o
   9   5   6     8277.99     7915.46    273.77 o
   0   6   6    29256.13    29672.65    501.67 o
   2   6   6    12229.29    12359.01    171.65 o
   4   6   6    13325.73    13060.49    210.25 o
   6   6   6     8014.03     7769.49    203.85 o
   8   6   6    18121.51    18315.23    360.56 o
  10   6   6     3410.54     3220.10    185.41 o
   1   7   6    17213.47    17500.20    214.05 o
   3   7   6    19789.87    19627.10    300.77 o
   5   7   6    14064.16    13802.74    222.01 o
   7   7   6    11299.19    10727.11    254.08 o
   9   7   6     6856.02     6586.97    190.53 o
   0   8   6     8849.99     8768.61    204.95 o
   2   8   6       53.30      103.67     31.45 o
   4   8   6     4899.98     4758.58    119.66 o
   6   8   6       52.28       37.17     66.97 o
   8   8   6     1544.76     1353.02    112.54 o
   1   9   6    17971.66    18002.02    255.28 o
   3   9   6    20998.51    20868.07    319.63 o
   5   9   6    14018.85    13702.68    205.03 o
   7   9   6    12753.05    12110.60    278.74 o
   9   9   6     7201.33     7272.10    239.40 o
   0  10   6    30341.64    30092.10    520.23 o
   2  10   6     3438.48     3607.08    112.51 o
   4  10   6    13701.09    13348.06    267.00 o
   6  10   6     3837.86     3716.66    203.31 o
   8  10   6    13608.03    13045.32    321.28 o
   1  11   6    17526.87    17704.96    256.11 o
   3  11   6    17015.48    16467.84    271.32 o
   5  11   6    15857.34    15759.03    272.49 o
   7  11   6    10038.53     9124.76    247.99 o
   0  12   6       67.47      153.47     64.90 o
   2  12   6     5055.56     5012.03    132.98 o
   4  12   6       33.64       41.92     50.94 o
   6  12   6     1405.84     1414.50    124.75 o
   1  13   6    13319.90    13483.31    247.42 o
   3  13   6    11555.24    11505.55    250.66 o
   5  13   6    12923.44    12856.75    299.85 o
   0  14   6      689.59      652.87    121.95 o
   2  14   6    27458.60    27560.04    410.77 o
   4  14   6      116.51       89.42     72.80 o
   1  15   6     7837.42     7835.91    194.37 o
   1   0   7      861.68      859.89     73.40 o
   3   0   7      301.61      316.67     73.33 o
   5   0   7      703.50      763.59    109.06 o
   7   0   7     2945.36     3074.40    259.89 o
   9   0   7       27.49      189.78    132.09 o
   0   1   7     5306.13     5367.28    192.36 o
   2   1   7    19828.52    19899.25    280.32 o
   4   1   7     7551.61     7725.38    143.52 o
   6   1   7    14451.58    14327.02    278.61 o
   8   1   7     2338.58     2382.76    172.90 o
   1   2   7     7366.00     7663.29    135.76 o
   3   2   7    11301.30    11502.08    188.16 o
   5   2   7     7442.96     7624.33    194.15 o
   7   2   7     4304.56     4337.11    166.47 o
   9   2   7     4630.47     4632.07    253.17 o
   0   3   7    12391.15    12737.05    264.34 o
   2   3   7    15402.36    15579.22    232.43 o
   4   3   7    14592.38    14524.93    315.71 o
   6   3   7    11680.07    11550.88    279.11 o
   8   3   7     5502.67     5600.80    199.55 o
   1   4   7     1893.09     1829.92     61.73 o
   3   4   7      704.41      765.30     55.82 o
   5   4   7      673.85      660.23     79.25 o
   7   4   7      119.30       73.48     76.20 o
   9   4   7      679.62      692.80    104.92 o
   0   5   7    43340.28    44267.94    718.33 o
   2   5   7     1923.62     1870.70     75.47 o
   4   5   7    44842.85    44067.58    597.95 o
   6   5   7     1356.81     1317.06     94.64 o
   8   5   7    22899.81    21573.56    421.27 o
   1   6   7     6594.77     6690.68    132.57 o
   3   6   7     8244.41     8353.06    174.77 o
   5   6   7     7735.33     7593.56    170.37 o
   7   6   7     2852.24     2438.61    141.76 o
   0   7   7     7051.01     6915.79    204.65 o
   2   7   7    19942.25    20542.66    288.39 o
   4   7   7     9177.62     9062.43    187.21 o
   6   7   7    14645.05    14337.49    347.21 o
   8   7   7     3418.39     3068.56    289.39 o
   1   8   7      604.08      579.51     52.78 o
   3   8   7      138.61      144.56     54.56 o
   5   8   7      452.82      427.43     56.62 o
   7   8   7     1813.37     1661.30    127.68 o
   0   9   7      597.83      521.32     78.88 o
   2   9   7    32873.95    33295.91    555.27 o
   4   9   7      672.74      560.34     69.58 o
   6   9   7    25263.41    24247.32    496.75 o
   1  10   7     4332.20     4533.56    119.22 o
   3  10   7     8250.67     8575.17    212.03 o
   5  10   7     3806.95     3745.90    128.19 o
   0  11   7    15599.43    15611.83    364.89 o
   2  11   7     1303.85     1437.86    110.27 o
   4  11   7    17121.35    16962.73    325.08 o
   1  12   7      971.88      929.30     78.02 o
   3  12   7      310.07      339.78     79.94 o
   0  13   7    12244.56    11731.29    595.94 o
   2  13   7     1601.69     1526.19    117.11 o
   0   0   8    44936.29    47461.58   1533.52 o
   2   0   8     4742.54     4626.17    165.01 o
   4   0   8    52470.95    52772.51   1060.82 o
   6   0   8      811.32      880.05    182.72 o
   1   1   8    11503.78    11575.12    187.20 o
   3   1   8     7373.65     7475.34    149.92 o
   5   1   8     8524.21     8839.14    218.57 o
   7   1   8     5655.96     5834.12    311.65 o
   0   2   8     7755.69     7885.03    302.82 o
   2   2   8     8948.60     9068.60    168.57 o
   4   2   8      965.73     1083.90     79.67 o
   6   2   8     7173.33     7701.04    210.95 o
   1   3   8     8223.08     8417.91    255.17 o
   3   3   8     7169.10     7105.38    148.05 o
   5   3   8     4518.70     4601.62    166.98 o
   7   3   8     6141.28     5612.63    315.13 o
   0   4   8     7825.69     8481.42    230.04 o
   2   4   8    37750.87    38321.69    486.19 o
   4   4   8     7977.40     7988.71    179.97 o
   6   4   8    29156.30    28241.53    534.35 o
   1   5   8     6046.40     6095.23    195.67 o
   3   5   8     5737.78     5803.09    150.03 o
   5   5   8     3003.83     3132.14    146.89 o
   0   6   8    16883.06    17456.42    635.40 o
   2   6   8     2543.26     2673.15    127.91 o
   4   6   8     4297.51     4498.36    138.25 o
   6   6   8     2559.47     2591.83    190.85 o
   1   7   8     6399.52     6375.32    166.49 o
   3   7   8     4311.11     4448.31    133.56 o
   5   7   8     4204.39     4187.52    165.67 o
   0   8   8    14617.16    14807.83    347.07 o
   2   8   8    16491.69    16935.32    351.14 o
   4   8   8    19470.01    19345.74    321.84 o
   1   9   8     7376.58     7523.42    182.44 o
   3   9   8     4519.75     4473.53    174.28 o
   0  10   8    11036.91    11363.71    292.16 o
   2  10   8     1667.59     1658.24    119.92 o
   1   0   9     4915.89     5511.09    270.14 o
   3   0   9     8441.51     8445.82    245.18 o
   0   1   9       16.96      -25.51    108.41 o
   2   1   9     5164.77     5218.69    152.02 o
   4   1   9      311.78      254.63     79.03 o
   1   2   9    17890.98    18708.22    379.28 o
   3   2   9    17652.91    17819.61    303.04 o
   0   3   9      899.41      937.98    148.69 o
   2   3   9      620.47      583.18     76.53 o
   4   3   9     1361.63     1193.91    148.53 o
   1   4   9     4603.00     4687.97    176.80 o
   3   4   9     4153.34     4233.48    166.82 o
   0   5   9     9646.84    10133.13    366.11 o
   2   5   9     3321.86     3442.08    166.79 o
   1   6   9    14412.34    15083.77    327.84 o
 
